# Supplementary material for: A Natural Latex-Based Smart Dressing for Curcumin Delivery Combined with LED Phototherapy in Diabetic Foot Ulcers: A Pilot Clinical Study
Source: Pharmaceutics. 2025 Jun 12;17(6):772. doi: 10.3390/pharmaceutics17060772 (PMC12196574; doi:10.3390/pharmaceutics17060772)
Supplement: Supplementary file 1 [file pharmaceutics-17-00772-s001.zip]

Archive with 1 entries (1 files):
- pharmaceutics-3648003-supplementary.pdf
